# Supplementary material for: Markov Models of Amino Acid Substitution to Study Proteins with Intrinsically Disordered Regions
Source: PLoS One. 2011 May 27;6(5):e20488. doi: 10.1371/journal.pone.0020488 (PMC3103576; doi:10.1371/journal.pone.0020488)
Supplement: Dataset S1 — (CSV) [file pone.0020488.s002.csv]

Pfam	name	link	r_O	r_D	number of sequences	go molecular function	go biological process	go cellular component	kegg	number of seqs with repeats
PF00973_0	Paramyxovirus nucleocapsid protein	http://panditplus.org/show.php?in=PF00973&show=family	0.511224	4.698911	9	structural molecule activity [GO:0005198]		viral nucleocapsid [GO:0019013]		6
PF07714_1	Protein tyrosine kinase	http://panditplus.org/show.php?in=PF07714&show=family	2.754217	19.983162	10	protein tyrosine kinase activity [GO:0004713],ATP binding [GO:0005524]	protein amino acid phosphorylation [GO:0006468]		Fructose and mannose metabolism,Ubiquinone and menaquinone biosynthesis,Purine metabolism,Methionine metabolism,N-Glycan biosynthesis,Aminosugars metabolism,Thiamine metabolism,Riboflavin metabolism,Porphyrin and chlorophyll metabolism,Flagellar assembly,DNA replication,Proteasome,PPAR signaling pathway,Base excision repair,Nucleotide excision repair,Homologous recombination,MAPK signaling pathwa…	2
PF05051_0	Cytochrome C oxidase copper chaperone (COX17)	http://panditplus.org/show.php?in=PF05051&show=family	0.911793	5.843198	5	copper ion binding [GO:0005507],copper chaperone activity [GO:0016531]	copper ion transport [GO:0006825]	mitochondrial intermembrane space [GO:0005758]	Citrate cycle (TCA cycle),Pentose and glucuronate interconversions,Ascorbate and aldarate metabolism,Oxidative phosphorylation,Glycine, serine and threonine metabolism,beta-Alanine metabolism,Starch and sucrose metabolism,Nucleotide sugars metabolism,Butanoate metabolism,One carbon pool by folate,Reductive carboxylate cycle (CO2 fixation),Pantothenate and CoA biosynthesis,Nitrogen metabolism,Alka…	0
PF02287_0	Dehydratase small subunit	http://panditplus.org/show.php?in=PF02287&show=family	0.927601	5.212521	3				Purine metabolism,Glycerolipid metabolism	0
PF04386_0	Stringent starvation protein B	http://panditplus.org/show.php?in=PF04386&show=family	0.727135	3.727334	3				Purine metabolism,Pyrimidine metabolism,Valine, leucine and isoleucine biosynthesis,gamma-Hexachlorocyclohexane degradation,Bisphenol A degradation,Phenylalanine, tyrosine and tryptophan biosynthesis,1- and 2-Methylnaphthalene degradation,Naphthalene and anthracene degradation,Benzoate degradation via CoA ligation,Porphyrin and chlorophyll metabolism,Limonene and pinene degradation,Aminoacyl-tRNA…	0
PF00870_0	P53 DNA-binding domain	http://panditplus.org/show.php?in=PF00870&show=family	0.935463	3.953762	5	DNA binding [GO:0003677],transcription factor activity [GO:0003700]	regulation of transcription, DNA-dependent [GO:0006355]	nucleus [GO:0005634]	MAPK signaling pathway,Cell cycle,p53 signaling pathway,Apoptosis,Wnt signaling pathway,Amyotrophic lateral sclerosis (ALS),Huntington's disease,Pathways in cancer,Colorectal cancer,Pancreatic cancer,Endometrial cancer,Glioma,Prostate cancer,Thyroid Cancer,Basal cell carcinoma,Melanoma,Bladder cancer,Chronic myeloid leukemia,Small cell lung cancer,Non-small cell lung cancer	0
PF01025_0	GrpE	http://panditplus.org/show.php?in=PF01025&show=family	1.52805	6.382919	3	chaperone binding [GO:0051087],adenyl-nucleotide exchange factor activity [GO:0000774],protein homodimerization activity [GO:0042803]	protein folding [GO:0006457],protein import into mitochondrial matrix [GO:0030150]	mitochondrion [GO:0005739]	Fatty acid biosynthesis,Oxidative phosphorylation,Urea cycle and metabolism of amino groups,Purine metabolism,Glutamate metabolism,Alanine and aspartate metabolism,Glycine, serine and threonine metabolism,Arginine and proline metabolism,Peptidoglycan biosynthesis,Glyoxylate and dicarboxylate metabolism,Porphyrin and chlorophyll metabolism,Aminoacyl-tRNA biosynthesis,Two-component system,Bacterial…	0
PF00190_0	Cupin	http://panditplus.org/show.php?in=PF00190&show=family	1.580364	6.525698	4	nutrient reservoir activity [GO:0045735]			Glycolysis / Gluconeogenesis,Citrate cycle (TCA cycle),Pentose phosphate pathway,Fructose and mannose metabolism,Pyrimidine metabolism,Alanine and aspartate metabolism,Glycine, serine and threonine metabolism,Methionine metabolism,Tyrosine metabolism,1,1,1-Trichloro-2,2-bis(4-chlorophenyl)ethane (DDT) degradation,Benzoate degradation via hydroxylation,Tryptophan metabolism,Phenylalanine, tyrosine…	0
PF02263_0	Guanylate-binding protein, N-terminal domain	http://panditplus.org/show.php?in=PF02263&show=family	2.001173	7.573748	9	GTP binding [GO:0005525],GTPase activity [GO:0003924]			Oxidative phosphorylation,Inositol phosphate metabolism,ABC transporters,Phosphatidylinositol signaling system	1
PF01504_0	Phosphatidylinositol-4-phosphate 5-Kinase	http://panditplus.org/show.php?in=PF01504&show=family	0.554573	2.06213	3	phosphatidylinositol phosphate kinase activity [GO:0016307]	phosphatidylinositol metabolic process [GO:0046488]		Inositol phosphate metabolism,Phosphatidylinositol signaling system,Focal adhesion,Regulation of actin cytoskeleton	1
PF00135_1	Carboxylesterase	http://panditplus.org/show.php?in=PF00135&show=family	0.856826	3.13914	3				Bile acid biosynthesis,Glycerolipid metabolism,Glycerophospholipid metabolism,2,4-Dichlorobenzoate degradation,Alkaloid biosynthesis II,Insect hormone biosynthesis,Drug metabolism - other enzymes,Cell adhesion molecules (CAMs),Autoimmune thyroid disease	0
PF03441_0	FAD binding domain of DNA photolyase	http://panditplus.org/show.php?in=PF03441&show=family	0.930716	2.945184	3	DNA photolyase activity [GO:0003913]	DNA repair [GO:0006281]		Pentose phosphate pathway,Lysine biosynthesis,Phenylalanine metabolism,Glutathione metabolism,Starch and sucrose metabolism,Styrene degradation,Porphyrin and chlorophyll metabolism,Aminoacyl-tRNA biosynthesis,Drug metabolism - cytochrome P450,ABC transporters,Two-component system,DNA replication,Protein export,Nucleotide excision repair,Mismatch repair,Homologous recombination,MAPK signaling path…	0
PF07724_0	ATPase family associated with various cellular activities (AAA)	http://panditplus.org/show.php?in=PF07724&show=family	5.484199	17.092988	28	ATP binding [GO:0005524]			Oxidative phosphorylation,Purine metabolism,Pyrimidine metabolism,Lysine degradation,Phenylalanine metabolism,Phenylalanine, tyrosine and tryptophan biosynthesis,Selenoamino acid metabolism,Nucleotide sugars metabolism,Streptomycin biosynthesis,Polyketide sugar unit biosynthesis,Glyoxylate and dicarboxylate metabolism,One carbon pool by folate,Methane metabolism,Thiamine metabolism,Biotin metabol…	4
PF05927_0	Penaeidin	http://panditplus.org/show.php?in=PF05927&show=family	0.549083	1.577285	3	chitin binding [GO:0008061]		cytoplasm [GO:0005737]	Galactose metabolism,Lysine biosynthesis,Nucleotide sugars metabolism,Aminoacyl-tRNA biosynthesis,DNA replication,Nucleotide excision repair,Mismatch repair,Wnt signaling pathway,Hedgehog signaling pathway,Melanogenesis,Pathways in cancer,Basal cell carcinoma	0
PF00424_0	REV protein (anti-repression trans-activator protein)	http://panditplus.org/show.php?in=PF00424&show=family	0.598561	1.6866	3	transcription factor activity [GO:0003700]	regulation of transcription, DNA-dependent [GO:0006355]	host cell nucleus [GO:0042025]	Fatty acid metabolism,Pyrimidine metabolism,Methionine metabolism,Valine, leucine and isoleucine degradation,Geraniol degradation,Lysine degradation,Tryptophan metabolism,beta-Alanine metabolism,Selenoamino acid metabolism,Benzoate degradation via CoA ligation,Propanoate metabolism,Butanoate metabolism,Folate biosynthesis,Limonene and pinene degradation,Caprolactam degradation,Aminoacyl-tRNA bios…	1
PF00538_0	linker histone H1 and H5 family	http://panditplus.org/show.php?in=PF00538&show=family	2.71527	7.409366652	6	DNA binding [GO:0003677]	nucleosome assembly [GO:0006334]	nucleus [GO:0005634],nucleosome [GO:0000786]	Biosynthesis of steroids,Oxidative phosphorylation,Alanine and aspartate metabolism,gamma-Hexachlorocyclohexane degradation,Glycerophospholipid metabolism,Folate biosynthesis,Aminoacyl-tRNA biosynthesis,Two-component system,Ribosome,Proteasome,Cytokine-cytokine receptor interaction,Cell cycle - yeast,TGF-beta signaling pathway,Axon guidance,Focal adhesion,Adherens junction,Pathways in cancer,Colo…	1
PF00063_0	Myosin head (motor domain)	http://panditplus.org/show.php?in=PF00063&show=family	2.769174	7.418781	9	ATP binding [GO:0005524],motor activity [GO:0003774]		myosin complex [GO:0016459]	Purine metabolism,Aminosugars metabolism,Tight junction,Regulation of actin cytoskeleton	2
PF07686_0	Immunoglobulin V-set domain	http://panditplus.org/show.php?in=PF07686&show=family	2.025696	4.961917	5				Glycolysis / Gluconeogenesis,Purine metabolism,Pyrimidine metabolism,Lysine degradation,Phenylalanine metabolism,Starch and sucrose metabolism,Aminosugars metabolism,Methane metabolism,DNA replication,Base excision repair,Nucleotide excision repair,Mismatch repair,Homologous recombination,Non-homologous end-joining,MAPK signaling pathway,ErbB signaling pathway,Calcium signaling pathway,Cytokine-c…	1
PF03372_0	Endonuclease/Exonuclease/phosphatase family	http://panditplus.org/show.php?in=PF03372&show=family	1.594481	3.841291	4				Fructose and mannose metabolism,Purine metabolism,Pyrimidine metabolism,Glycine, serine and threonine metabolism,Aminosugars metabolism,Inositol phosphate metabolism,Glycerophospholipid metabolism,Ether lipid metabolism,Sphingolipid metabolism,Thiamine metabolism,Riboflavin metabolism,Pantothenate and CoA biosynthesis,RNA polymerase,Base excision repair,Phosphatidylinositol signaling system,p53 s…	0
PF00693_0	Thymidine kinase from herpesvirus	http://panditplus.org/show.php?in=PF00693&show=family	0.999132	2.401962	3	ATP binding [GO:0005524],thymidine kinase activity [GO:0004797]	TMP biosynthetic process [GO:0006230]		Citrate cycle (TCA cycle),Pentose phosphate pathway,Oxidative phosphorylation,Purine metabolism,Pyrimidine metabolism,D-Glutamine and D-glutamate metabolism,Aminosugars metabolism,Peptidoglycan biosynthesis,Carbon fixation in photosynthetic organisms,Reductive carboxylate cycle (CO2 fixation),Pantothenate and CoA biosynthesis,Porphyrin and chlorophyll metabolism,Drug metabolism - other enzymes,AB…	0
PF05454_0	Dystroglycan (Dystrophin-associated glycoprotein 1)	http://panditplus.org/show.php?in=PF05454&show=family	0.618627	1.48185	3	protein binding [GO:0005515]			ECM-receptor interaction	3
PF00503_0	G-protein alpha subunit	http://panditplus.org/show.php?in=PF00503&show=family	1.397632	3.282395	5	guanyl nucleotide binding [GO:0019001],signal transducer activity [GO:0004871]	G-protein coupled receptor protein signaling pathway [GO:0007186]		Pyrimidine metabolism,Glutamate metabolism,Arginine and proline metabolism,Phenylalanine, tyrosine and tryptophan biosynthesis,Aminoacyl-tRNA biosynthesis,Drug metabolism - other enzymes,ABC transporters,Flagellar assembly,Phosphotransferase system (PTS),DNA replication,Proteasome,Mismatch repair,MAPK signaling pathway,MAPK signaling pathway - yeast,Calcium signaling pathway,Cell cycle,Cell cycle…	0
PF00711_0	Beta defensin	http://panditplus.org/show.php?in=PF00711&show=family	2.264958	5.110604	10		defense response [GO:0006952]	extracellular region [GO:0005576]	Trinitrotoluene degradation,Methane metabolism,Notch signaling pathway	0
PF00469_0	Negative factor, (F-Protein) or Nef	http://panditplus.org/show.php?in=PF00469&show=family	0.766451	1.469178	8	GTP binding [GO:0005525]			Methionine metabolism,RNA polymerase,Ubiquitin mediated proteolysis	0
PF03870_0	RNA polymerase Rpb8	http://panditplus.org/show.php?in=PF03870&show=family	1.246927	2.374973	4		transcription [GO:0006350]		Purine metabolism,Pyrimidine metabolism,Glutamate metabolism,Methionine metabolism,Arginine and proline metabolism,N-Glycan biosynthesis,One carbon pool by folate,Thiamine metabolism,Aminoacyl-tRNA biosynthesis,RNA polymerase,Protein export,Nucleotide excision repair,Huntington's disease	0
PF00587_1	tRNA synthetase class II core domain (G, H, P, S and T)	http://panditplus.org/show.php?in=PF00587&show=family	0.992065	1.841073	3	ATP binding [GO:0005524],nucleotide binding [GO:0000166],aminoacyl-tRNA ligase activity [GO:0004812]	tRNA aminoacylation for protein translation [GO:0006418],translation [GO:0006412]	cytoplasm [GO:0005737]	Glycolysis / Gluconeogenesis,Citrate cycle (TCA cycle),Oxidative phosphorylation,Purine metabolism,Pyrimidine metabolism,Glutamate metabolism,Alanine and aspartate metabolism,Glycine, serine and threonine metabolism,Geraniol degradation,Lysine biosynthesis,Arginine and proline metabolism,Histidine metabolism,Phenylalanine, tyrosine and tryptophan biosynthesis,Pyruvate metabolism,1- and 2-Methylna…	0
PF03068_0	Protein-arginine deiminase (PAD)	http://panditplus.org/show.php?in=PF03068&show=family	2.024378	3.627048	7	calcium ion binding [GO:0005509],protein-arginine deiminase activity [GO:0004668]		cytoplasm [GO:0005737]	DNA replication,Base excision repair,Nucleotide excision repair,Mismatch repair	0
PF01028_0	Eukaryotic DNA topoisomerase I, catalytic core	http://panditplus.org/show.php?in=PF01028&show=family	2.763091	4.742297	19	DNA binding [GO:0003677],DNA topoisomerase (ATP-hydrolyzing) activity [GO:0003918]	DNA topological change [GO:0006265]	chromosome [GO:0005694]	Starch and sucrose metabolism,Lipopolysaccharide biosynthesis,Two-component system,Nucleotide excision repair,Mismatch repair,Cell cycle - yeast,Ubiquitin mediated proteolysis,Focal adhesion,ECM-receptor interaction,Pathways in cancer,Small cell lung cancer	0
PF00509_0	Hemagglutinin	http://panditplus.org/show.php?in=PF00509&show=family	2.454927	3.815818	9	host cell surface receptor binding [GO:0046789]	viral envelope fusion with host membrane [GO:0019064]	viral envelope [GO:0019031]		2
PF00718_0	Polyomavirus coat protein	http://panditplus.org/show.php?in=PF00718&show=family	2.447142	3.706206	8	structural molecule activity [GO:0005198]		viral capsid [GO:0019028]		0
PF00303_0	Thymidylate synthase	http://panditplus.org/show.php?in=PF00303&show=family	3.120241	4.530389	12	thymidylate synthase activity [GO:0004799]	dTMP biosynthetic process [GO:0006231]		Pyrimidine metabolism,D-Glutamine and D-glutamate metabolism,Peptidoglycan biosynthesis,One carbon pool by folate,Folate biosynthesis	1
PF00298_0	Ribosomal protein L11, RNA binding domain	http://panditplus.org/show.php?in=PF00298&show=family	2.987613	3.913485	9	structural constituent of ribosome [GO:0003735]	translation [GO:0006412]	ribosome [GO:0005840],intracellular [GO:0005622]	Pyrimidine metabolism,Alanine and aspartate metabolism,Cyanoamino acid metabolism,Glycerolipid metabolism,Trinitrotoluene degradation,Methane metabolism,Nitrogen metabolism,Drug metabolism - other enzymes,Phosphotransferase system (PTS),Ribosome	0
PF00452_0	Apoptosis regulator proteins, Bcl-2 family	http://panditplus.org/show.php?in=PF00452&show=family	0.955601	1.206302	4		regulation of apoptosis [GO:0042981]		Arginine and proline metabolism,p53 signaling pathway,Apoptosis,Focal adhesion,Jak-STAT signaling pathway,Amyotrophic lateral sclerosis (ALS),Huntington's disease,Pathways in cancer,Colorectal cancer,Pancreatic cancer,Prostate cancer,Chronic myeloid leukemia,Small cell lung cancer	0
PF00262_0	Calreticulin family	http://panditplus.org/show.php?in=PF00262&show=family	1.288355	1.5942	6	calcium ion binding [GO:0005509]			Glycolysis / Gluconeogenesis,Citrate cycle (TCA cycle),Aminosugars metabolism,Pyruvate metabolism,Homologous recombination,Antigen processing and presentation	5
PF00071_0	Ras family	http://panditplus.org/show.php?in=PF00071&show=family	2.44753	3.00149	11				Pentose phosphate pathway,Purine metabolism,Pyrimidine metabolism,Glycine, serine and threonine metabolism,Phenylalanine, tyrosine and tryptophan biosynthesis,Selenoamino acid metabolism,Nicotinate and nicotinamide metabolism,Sulfur metabolism,Aminoacyl-tRNA biosynthesis,ABC transporters,RNA polymerase,DNA replication,Protein export,Type IV secretion system,Type II secretion system,Nucleotide exc…	0
PF01289_0	Thiol-activated cytolysin	http://panditplus.org/show.php?in=PF01289&show=family	1.932545	2.338445	6	cholesterol binding [GO:0015485]	pathogenesis [GO:0009405]		Type II secretion system	1
PF06134_0	L-rhamnose isomerase (RhaA)	http://panditplus.org/show.php?in=PF06134&show=family	1.249225	1.452349	5	L-rhamnose isomerase activity [GO:0008740],manganese ion binding [GO:0030145]	rhamnose metabolic process [GO:0019299]		Pentose and glucuronate interconversions,Fructose and mannose metabolism,Purine metabolism,Pyrimidine metabolism,Alanine and aspartate metabolism,Arginine and proline metabolism,Nitrogen metabolism,Aminoacyl-tRNA biosynthesis,Biosynthesis of ansamycins,DNA replication,Mismatch repair,Homologous recombination	0
PF01653_0	NAD-dependent DNA ligase adenylation domain	http://panditplus.org/show.php?in=PF01653&show=family	3.882241	4.505935	8	DNA ligase (NAD+) activity [GO:0003911]			Purine metabolism,Pyrimidine metabolism,Phenylalanine metabolism,RNA polymerase,DNA replication,Base excision repair,Nucleotide excision repair,Mismatch repair,Homologous recombination	0
PF00062_0	C-type lysozyme/alpha-lactalbumin family	http://panditplus.org/show.php?in=PF00062&show=family	2.867792	3.303994	12				Galactose metabolism,Starch and sucrose metabolism,Aminosugars metabolism	0
PF02246_0	Protein L b1 domain	http://panditplus.org/show.php?in=PF02246&show=family	0.552669	0.623364	3				Purine metabolism,Pyrimidine metabolism,Glutamate metabolism,Arginine and proline metabolism,gamma-Hexachlorocyclohexane degradation,Phenylalanine, tyrosine and tryptophan biosynthesis,Folate biosynthesis,Nitrogen metabolism,Aminoacyl-tRNA biosynthesis,ABC transporters,Two-component system,Bacterial chemotaxis,Flagellar assembly,RNA polymerase,DNA replication,Mismatch repair,Homologous recombinat…	0
PF00579_0	tRNA synthetases class I (W and Y)	http://panditplus.org/show.php?in=PF00579&show=family	3.108904	3.386285	7	ATP binding [GO:0005524],nucleotide binding [GO:0000166],aminoacyl-tRNA ligase activity [GO:0004812]	tRNA aminoacylation for protein translation [GO:0006418],translation [GO:0006412]	cytoplasm [GO:0005737]	Citrate cycle (TCA cycle),Biosynthesis of steroids,Oxidative phosphorylation,Purine metabolism,Pyrimidine metabolism,Glutamate metabolism,Alanine and aspartate metabolism,Methionine metabolism,Cysteine metabolism,Lysine biosynthesis,Arginine and proline metabolism,Tryptophan metabolism,Phenylalanine, tyrosine and tryptophan biosynthesis,beta-Alanine metabolism,Selenoamino acid metabolism,Aminosug…	1
PF00640_0	Phosphotyrosine interaction domain (PTB/PID)	http://panditplus.org/show.php?in=PF00640&show=family	0.490417	0.5261918984	3				Glycine, serine and threonine metabolism,Valine, leucine and isoleucine biosynthesis,MAPK signaling pathway,ErbB signaling pathway,Notch signaling pathway,VEGF signaling pathway,Focal adhesion,Natural killer cell mediated cytotoxicity,Insulin signaling pathway,Alzheimer's disease,Pathways in cancer,Colorectal cancer,Glioma,Chronic myeloid leukemia	0
