# Supplementary material for: Markov Models of Amino Acid Substitution to Study Proteins with Intrinsically Disordered Regions
Source: PLoS One. 2011 May 27;6(5):e20488. doi: 10.1371/journal.pone.0020488 (PMC3103576; doi:10.1371/journal.pone.0020488)
Supplement: Dataset S2 — (CSV) [file pone.0020488.s003.csv]

Pfam	name	link	r_O	r_D	number of sequences	go molecular function	go biological process	go cellular component	kegg	number of seqs with repeats
PF04487_0	CITED	http://panditplus.org/show.php?in=PF04487&show=family	0.375455	0.00074175	3	transcription regulator activity [GO:0030528]	regulation of transcription [GO:0045449]	nucleus [GO:0005634]	Glycolysis / Gluconeogenesis,Citrate cycle (TCA cycle),Pentose phosphate pathway,Urea cycle and metabolism of amino groups,Purine metabolism,Glutamate metabolism,Pyruvate metabolism,Carbon fixation in photosynthetic organisms,Riboflavin metabolism,Nitrogen metabolism,Drug metabolism - other enzymes,ABC transporters,Two-component system,Bacterial chemotaxis,Flagellar assembly,Notch signaling pathw…	2
PF00036_2	EF hand	http://panditplus.org/show.php?in=PF00036&show=family	8.183328	0.922157	4				Pentose phosphate pathway,Synthesis and degradation of ketone bodies,Oxidative phosphorylation,Purine metabolism,Pyrimidine metabolism,Glycine, serine and threonine metabolism,Valine, leucine and isoleucine degradation,Arginine and proline metabolism,Tyrosine metabolism,Phenylalanine metabolism,gamma-Hexachlorocyclohexane degradation,O-Glycan biosynthesis,Glycerolipid metabolism,Inositol phosphat…	0
PF00061_0	Lipocalin / cytosolic fatty-acid binding protein family	http://panditplus.org/show.php?in=PF00061&show=family	0.828324	0.1140721969	4	binding [GO:0005488]			Bile acid biosynthesis,Valine, leucine and isoleucine degradation,Geraniol degradation,Tyrosine metabolism,Phenylalanine metabolism,Arachidonic acid metabolism,1- and 2-Methylnaphthalene degradation,Propanoate metabolism,PPAR signaling pathway,Homologous recombination,Complement and coagulation cascades,Systemic lupus erythematosus	0
PF01271_1	Granin (chromogranin or secretogranin)	http://panditplus.org/show.php?in=PF01271&show=family	0.591309	0.0906103614	3				Valine, leucine and isoleucine biosynthesis,Aminoacyl-tRNA biosynthesis,MAPK signaling pathway,Calcium signaling pathway,Ubiquitin mediated proteolysis,Taste transduction,Type II diabetes mellitus	2
PF00121_0	Triosephosphate isomerase	http://panditplus.org/show.php?in=PF00121&show=family	4.431778	0.6870752239	9	triose-phosphate isomerase activity [GO:0004807]	metabolic process [GO:0008152]		Glycolysis / Gluconeogenesis,Pentose and glucuronate interconversions,Fructose and mannose metabolism,Purine metabolism,Pyrimidine metabolism,Glutamate metabolism,Alanine and aspartate metabolism,Valine, leucine and isoleucine biosynthesis,Tyrosine metabolism,Phenylalanine, tyrosine and tryptophan biosynthesis,Inositol phosphate metabolism,Pyruvate metabolism,Carbon fixation in photosynthetic org…	0
PF07392_1	Cyclin-dependent kinase inhibitor 2a p19Arf N-terminus	http://panditplus.org/show.php?in=PF07392&show=family	2.284763	0.688161	3				Biosynthesis of steroids,Glycine, serine and threonine metabolism,Lysine biosynthesis,Pyruvate metabolism,Reductive carboxylate cycle (CO2 fixation),Limonene and pinene degradation,ABC transporters,Two-component system,Basal transcription factors,Mismatch repair,Cell cycle,p53 signaling pathway,Pathways in cancer,Pancreatic cancer,Glioma,Melanoma,Bladder cancer,Chronic myeloid leukemia,Non-small …	0
PF00669_0	Bacterial flagellin N-terminus	http://panditplus.org/show.php?in=PF00669&show=family	3.410526	1.044848	10	structural molecule activity [GO:0005198]	ciliary or flagellar motility [GO:0001539]	bacterial-type flagellum filament [GO:0009420]	Urea cycle and metabolism of amino groups,Two-component system,Bacterial chemotaxis,Flagellar assembly,Type II secretion system	0
PF00992_0	Troponin	http://panditplus.org/show.php?in=PF00992&show=family	3.203978	1.129334	11				Oxidative phosphorylation,Purine metabolism,Pyrimidine metabolism,Glutamate metabolism,Valine, leucine and isoleucine degradation,Lysine degradation,Folate biosynthesis,Drug metabolism - other enzymes,Two-component system,Bacterial chemotaxis,DNA replication,Protein export,Mismatch repair,Homologous recombination,Non-homologous end-joining,Calcium signaling pathway,Cell cycle - yeast,mTOR signali…	0
PF00009_0	Elongation factor Tu GTP binding domain	http://panditplus.org/show.php?in=PF00009&show=family	8.364837	3.12436	25	GTP binding [GO:0005525],GTPase activity [GO:0003924]			Fructose and mannose metabolism,Fatty acid biosynthesis,Oxidative phosphorylation,Urea cycle and metabolism of amino groups,Purine metabolism,Pyrimidine metabolism,Glutamate metabolism,Alanine and aspartate metabolism,Glycine, serine and threonine metabolism,Methionine metabolism,Cysteine metabolism,Valine, leucine and isoleucine degradation,Valine, leucine and isoleucine biosynthesis,Lysine bios…	0
PF02752_0	Arrestin (or S-antigen), C-terminal domain	http://panditplus.org/show.php?in=PF02752&show=family	4.317834	2.169499	17				Base excision repair,MAPK signaling pathway,Complement and coagulation cascades,Olfactory transduction,Systemic lupus erythematosus	0
PF01056_0	Myc amino-terminal region	http://panditplus.org/show.php?in=PF01056&show=family	0.925417	0.484856	3	transcription factor activity [GO:0003700]	regulation of transcription, DNA-dependent [GO:0006355]	nucleus [GO:0005634]	Purine metabolism,Pyrimidine metabolism,Lysine degradation,Aminosugars metabolism,2,4-Dichlorobenzoate degradation,Folate biosynthesis,Alkaloid biosynthesis II,Two-component system,Bacterial chemotaxis,RNA polymerase,Basal transcription factors,Protein export,PPAR signaling pathway,MAPK signaling pathway,MAPK signaling pathway - yeast,ErbB signaling pathway,Cell cycle,Cell cycle - yeast,Ubiquitin…	0
PF01049_0	Cadherin cytoplasmic region	http://panditplus.org/show.php?in=PF01049&show=family	5.17212	2.765161	10	calcium ion binding [GO:0005509]	homophilic cell adhesion [GO:0007156]	membrane [GO:0016020]	Citrate cycle (TCA cycle),Glyoxylate and dicarboxylate metabolism,Reductive carboxylate cycle (CO2 fixation),Cell adhesion molecules (CAMs),Adherens junction,Leukocyte transendothelial migration,Pathogenic Escherichia coli infection,Pathways in cancer,Endometrial cancer,Thyroid Cancer,Melanoma,Bladder cancer	0
PF06554_0	Olfactory marker protein	http://panditplus.org/show.php?in=PF06554&show=family	1.119796	0.600421	3	protein binding [GO:0005515],signal transducer activity [GO:0004871]	sensory perception of smell [GO:0007608],signal transduction [GO:0007165]		Purine metabolism,Pyrimidine metabolism,Aminosugars metabolism,DNA replication,Protein export,Mismatch repair,Homologous recombination	0
PF00292_0	'Paired box' domain	http://panditplus.org/show.php?in=PF00292&show=family	1.015389	0.545361	6	DNA binding [GO:0003677]	regulation of transcription [GO:0045449]		Glutathione metabolism,Aminosugars metabolism,ABC transporters,Two-component system,Flagellar assembly,Ribosome,Maturity onset diabetes of the young,Pathways in cancer,Thyroid Cancer	0
PF00869_0	Flavivirus glycoprotein, central and dimerisation domains	http://panditplus.org/show.php?in=PF00869&show=family	1.885537	1.0271042632	8			viral envelope [GO:0019031],integral to membrane [GO:0016021]		0
PF01442_1	Apolipoprotein A1/A4/E family	http://panditplus.org/show.php?in=PF01442&show=family	1.896583	1.062365	6	lipid binding [GO:0008289]	lipid transport [GO:0006869],lipoprotein metabolic process [GO:0042157]	extracellular region [GO:0005576]	Ubiquinone and menaquinone biosynthesis,Oxidative phosphorylation,Urea cycle and metabolism of amino groups,Purine metabolism,Pyrimidine metabolism,Alanine and aspartate metabolism,Glycine, serine and threonine metabolism,Cysteine metabolism,Valine, leucine and isoleucine degradation,Arginine and proline metabolism,Benzoate degradation via hydroxylation,N-Glycan biosynthesis,O-Mannosyl glycan bio…	0
PF01551_0	Peptidase family M23	http://panditplus.org/show.php?in=PF01551&show=family	1.3204	0.742375	3				Glycolysis / Gluconeogenesis,Citrate cycle (TCA cycle),Ascorbate and aldarate metabolism,Fatty acid biosynthesis,Oxidative phosphorylation,Photosynthesis,Urea cycle and metabolism of amino groups,Purine metabolism,Pyrimidine metabolism,Glutamate metabolism,Alanine and aspartate metabolism,Glycine, serine and threonine metabolism,Methionine metabolism,Cysteine metabolism,Valine, leucine and isoleu…	0
PF00171_0	Aldehyde dehydrogenase family	http://panditplus.org/show.php?in=PF00171&show=family	5.663289	3.25584	11	oxidoreductase activity [GO:0016491]	metabolic process [GO:0008152]		Glycolysis / Gluconeogenesis,Pentose phosphate pathway,Fructose and mannose metabolism,Ascorbate and aldarate metabolism,Fatty acid biosynthesis,Fatty acid elongation in mitochondria,Fatty acid metabolism,Bile acid biosynthesis,Urea cycle and metabolism of amino groups,Purine metabolism,Pyrimidine metabolism,Glutamate metabolism,Alanine and aspartate metabolism,Glycine, serine and threonine metab…	0
PF00861_0	Ribosomal L18p/L5e family	http://panditplus.org/show.php?in=PF00861&show=family	1.620664	0.933615	7	structural constituent of ribosome [GO:0003735]	translation [GO:0006412]	ribosome [GO:0005840],intracellular [GO:0005622]	Glycolysis / Gluconeogenesis,Citrate cycle (TCA cycle),Pentose phosphate pathway,Fructose and mannose metabolism,Galactose metabolism,Fatty acid biosynthesis,Fatty acid metabolism,Synthesis and degradation of ketone bodies,Biosynthesis of steroids,Bile acid biosynthesis,Oxidative phosphorylation,Urea cycle and metabolism of amino groups,Purine metabolism,Pyrimidine metabolism,Glutamate metabolism…	0
PF00957_1	Synaptobrevin	http://panditplus.org/show.php?in=PF00957&show=family	2.33561	1.374198	4		vesicle-mediated transport [GO:0016192]	integral to membrane [GO:0016021]	Fatty acid biosynthesis,Aminosugars metabolism,Pyruvate metabolism,Propanoate metabolism,Porphyrin and chlorophyll metabolism,Two-component system,Bacterial chemotaxis,SNARE interactions in vesicular transport	0
PF04099_0	Sybindin-like family	http://panditplus.org/show.php?in=PF04099&show=family	1.283856	0.8470165083	3		ER to Golgi vesicle-mediated transport [GO:0006888]	cis-Golgi network [GO:0005801]	Citrate cycle (TCA cycle),Glycine, serine and threonine metabolism,Tyrosine metabolism,Glyoxylate and dicarboxylate metabolism,One carbon pool by folate,Reductive carboxylate cycle (CO2 fixation),Aminoacyl-tRNA biosynthesis,Two-component system	0
PF00046_0	Homeobox domain	http://panditplus.org/show.php?in=PF00046&show=family	13.598576	9.017219	54	sequence-specific DNA binding [GO:0043565],transcription factor activity [GO:0003700]	regulation of transcription, DNA-dependent [GO:0006355]	nucleus [GO:0005634]	Glycolysis / Gluconeogenesis,Pyruvate metabolism,Propanoate metabolism,Reductive carboxylate cycle (CO2 fixation),Ribosome,RNA polymerase,Cell cycle - yeast,Notch signaling pathway,TGF-beta signaling pathway,Type II diabetes mellitus,Maturity onset diabetes of the young,Pathways in cancer,Prostate cancer	0
PF01255_0	Putative undecaprenyl diphosphate synthase	http://panditplus.org/show.php?in=PF01255&show=family	1.846771	1.244218	4	transferase activity, transferring alkyl or aryl (other than methyl) groups [GO:0016765]			Biosynthesis of steroids,Tyrosine metabolism,Phenylalanine metabolism,Glycerophospholipid metabolism,1- and 2-Methylnaphthalene degradation,Benzoate degradation via CoA ligation,Ethylbenzene degradation,Nicotinate and nicotinamide metabolism,Terpenoid biosynthesis,Limonene and pinene degradation,Nitrogen metabolism,Type III secretion system,Homologous recombination	0
PF00166_0	Chaperonin 10 Kd subunit	http://panditplus.org/show.php?in=PF00166&show=family	5.604825	3.983459	12	ATP binding [GO:0005524]	protein folding [GO:0006457]		Glycolysis / Gluconeogenesis,Citrate cycle (TCA cycle),Fructose and mannose metabolism,Fatty acid metabolism,Bile acid biosynthesis,Purine metabolism,Pyrimidine metabolism,Valine, leucine and isoleucine biosynthesis,Tyrosine metabolism,Phenylalanine, tyrosine and tryptophan biosynthesis,Selenoamino acid metabolism,Aminosugars metabolism,Pyruvate metabolism,1- and 2-Methylnaphthalene degradation,3…	0
PF03728_0	Viral DNA-binding protein, zinc binding domain	http://panditplus.org/show.php?in=PF03728&show=family	2.167004	1.555466	7	DNA binding [GO:0003677],zinc ion binding [GO:0008270]	DNA replication [GO:0006260]		Methionine metabolism,Selenoamino acid metabolism,Lipoic acid metabolism,Aminoacyl-tRNA biosynthesis	1
PF00997_0	Kappa casein	http://panditplus.org/show.php?in=PF00997&show=family	1.739334	1.280471	5			extracellular region [GO:0005576]	Purine metabolism,Pyrimidine metabolism,Two-component system,Ribosome,DNA replication,Mismatch repair,Homologous recombination,Ubiquitin mediated proteolysis	1
PF02784_0	Pyridoxal-dependent decarboxylase, pyridoxal binding domain	http://panditplus.org/show.php?in=PF02784&show=family	1.386282	1.031612	4	catalytic activity [GO:0003824]			Pentose and glucuronate interconversions,Fatty acid biosynthesis,Biosynthesis of steroids,Urea cycle and metabolism of amino groups,Purine metabolism,Alanine and aspartate metabolism,Glycine, serine and threonine metabolism,Methionine metabolism,Valine, leucine and isoleucine biosynthesis,Lysine biosynthesis,Tyrosine metabolism,1,1,1-Trichloro-2,2-bis(4-chlorophenyl)ethane (DDT) degradation,Benzo…	0
PF00031_0	Cystatin domain	http://panditplus.org/show.php?in=PF00031&show=family	1.972574	1.472483	6	cysteine-type endopeptidase inhibitor activity [GO:0004869]			Fatty acid biosynthesis,ABC transporters,Complement and coagulation cascades	0
PF02166_0	Androgen receptor	http://panditplus.org/show.php?in=PF02166&show=family	0.285352	0.21405	3	DNA binding [GO:0003677],androgen receptor activity [GO:0004882],steroid binding [GO:0005496]	regulation of transcription, DNA-dependent [GO:0006355]	nucleus [GO:0005634]	Pathways in cancer,Prostate cancer	1
PF00115_0	Cytochrome C and Quinol oxidase polypeptide I	http://panditplus.org/show.php?in=PF00115&show=family	1.675726	1.261943	6	electron carrier activity [GO:0009055],heme binding [GO:0020037],iron ion binding [GO:0005506]	aerobic respiration [GO:0009060]	integral to membrane [GO:0016021]	Fatty acid metabolism,Oxidative phosphorylation,N-Glycan biosynthesis,Aminosugars metabolism,Glycosylphosphatidylinositol(GPI)-anchor biosynthesis,Glycerophospholipid metabolism,Nicotinate and nicotinamide metabolism,Nitrogen metabolism,ABC transporters,Two-component system,Flagellar assembly,Phosphotransferase system (PTS),Protein export,Type III secretion system,Type II secretion system,MAPK si…	0
PF00071_1	Ras family	http://panditplus.org/show.php?in=PF00071&show=family	2.919654	2.263488	8				Pentose phosphate pathway,Purine metabolism,Pyrimidine metabolism,Glycine, serine and threonine metabolism,Phenylalanine, tyrosine and tryptophan biosynthesis,Selenoamino acid metabolism,Nicotinate and nicotinamide metabolism,Sulfur metabolism,Aminoacyl-tRNA biosynthesis,ABC transporters,RNA polymerase,DNA replication,Protein export,Type IV secretion system,Type II secretion system,Nucleotide exc…	0
PF03250_0	Tropomodulin	http://panditplus.org/show.php?in=PF03250&show=family	1.226915	1.010106	5	tropomyosin binding [GO:0005523]		cytoskeleton [GO:0005856]	Cell cycle - yeast,Epithelial cell signaling in Helicobacter pylori infection	1
PF01093_0	Clusterin	http://panditplus.org/show.php?in=PF01093&show=family	0.607945	0.511153	4		cell death [GO:0008219]		Focal adhesion,ECM-receptor interaction,Pathways in cancer,Small cell lung cancer	1
PF00685_1	Sulfotransferase domain	http://panditplus.org/show.php?in=PF00685&show=family	2.857486	2.47071	12	sulfotransferase activity [GO:0008146]			Androgen and estrogen metabolism,Purine metabolism,Pyrimidine metabolism,Tryptophan metabolism,Phenylalanine, tyrosine and tryptophan biosynthesis,D-Alanine metabolism,Chondroitin sulfate biosynthesis,Keratan sulfate biosynthesis,Heparan sulfate biosynthesis,Peptidoglycan biosynthesis,Sphingolipid metabolism,Sulfur metabolism,Aminoacyl-tRNA biosynthesis,ABC transporters,Nucleotide excision repair…	0
PF00928_0	Adaptor complexes medium subunit family	http://panditplus.org/show.php?in=PF00928&show=family	1.624912	1.535918	4	protein binding [GO:0005515]	intracellular protein transport [GO:0006886],vesicle-mediated transport [GO:0016192]	clathrin adaptor complex [GO:0030131]	Basal transcription factors,Huntington's disease	0
