# Supplementary material for: Markov Models of Amino Acid Substitution to Study Proteins with Intrinsically Disordered Regions
Source: PLoS One. 2011 May 27;6(5):e20488. doi: 10.1371/journal.pone.0020488 (PMC3103576; doi:10.1371/journal.pone.0020488)
Supplement: Dataset S4 — (QMAT) [file pone.0020488.s005.qmat]

1.23918
0.738495	0.231034
1.68382	0.114192	5.88546
0.294266	1.08592	0.0822572	0.0917991
1.72505	0.686078	0.892084	0.692807	0.0991316
0.502282	1.54084	0.773799	0.453778	1.18358	0.362881
0.409044	0.387361	0.0789184	0.191292	1.53326	0.0475212	0.164527
0.902081	0.0919732	0.287645	1.16825	0.12187	0.345608	0.771445	0.301121
0.515897	0.801476	0.09553	0.236226	3.09071	0.096017	0.581418	4.7796	0.276884
0.691114	0.438331	0.0818928	0.241995	1.50692	0.139738	0.499894	3.6793	0.550383	5.26274
0.707123	0.787792	3.83352	0.859842	0.285599	1.25901	3.60097	0.396603	2.09106	0.221439	0.371525
1.64085	0.184741	0.245718	0.33822	0.145323	0.28287	0.694766	0.137049	0.332785	0.757469	0.130816	0.196068
1.18154	0.172552	0.602192	2.67402	0.171405	0.327161	3.8578	0.186436	2.05146	0.913765	0.852996	1.40137	1.32309
0.455408	1.08002	0.15397	0.322281	0.150399	0.514207	2.18335	0.224159	4.6698	0.46493	0.507155	0.568194	0.295459	1.79087
3.24629	2.26254	0.970155	0.615703	0.657714	1.43487	0.794742	0.218761	0.778748	0.525108	0.313675	3.58574	1.65345	0.727151	0.612391
3.50104	0.957629	0.47859	0.579867	0.23268	0.319164	0.672178	1.54555	1.16994	0.388142	1.60161	2.12101	0.868885	0.882591	0.505177	4.16103
2.87049	1.00666	0.20783	0.543233	0.905015	0.2553	0.165712	10.9504	0.35197	2.23911	2.59782	0.270121	0.346777	0.399031	0.223556	0.392118	1.82015
0.114172	0.776562	0.0526263	0.0831018	2.38349	0.301617	1.17842	0.172943	0.0970311	0.991061	0.648725	0.102951	0.10199	0.34479	0.696769	0.27913	0.250636	0.17915
0.242797	2.39788	0.319838	0.161832	10.1077	0.12635	4.28582	0.380808	0.165689	0.466436	0.558292	0.616721	0.149083	0.393916	0.39006	0.544245	0.280529	0.368918	1.86218

0.0828953	0.00893229	0.0536049	0.0794287	0.0247466	0.0772864	0.0217862	0.0413678	0.0848567	0.0630974	0.0197123	0.0405072	0.0714715	0.0498945	0.0530623	0.0810773	0.0558998	0.0585352	0.00708994	0.0247477


 A   R   N   D   C   Q   E   G   H   I   L   K   M   F   P   S   T   W   Y   V
 Ala Arg Asn Asp Cys Gln Glu Gly His Ile Leu Lys Met Phe Pro Ser Thr Trp Tyr Val

# The first part of this file describes the lower triangular part of the
# symmetrical amino acid exchangeability matrix (s_ij = s_ji) for intrinsically disordered
# residues. The second part contains the amino acid equilibrium frequencies p_i.
# The corresponding substitution rate matrix can be obtained as Q_ij =
# s_ij*pi_j, which yields the substitution probability matrix for a given
# distance t by exponentiation:  M = e^(Q*t)
